# Supplementary material for: Electron transport chain activity is a predictor and target for venetoclax sensitivity in multiple myeloma
Source: Nat Commun. 2020 Mar 6;11:1228. doi: 10.1038/s41467-020-15051-z (PMC7060223; doi:10.1038/s41467-020-15051-z)
Supplement: Supplementary file 4 — Source Data [file 41467_2020_15051_MOESM4_ESM.xlsx]

## Sheet: Fig1
Figure 1a
	% Live normalized to vehicle control
	I	II Repeat	III Repeat
KMS11	87.2987	92.2928	86.6324
KMS18	84.7398	87.2368	70.8781
JJN3	88.1418	89.7178	71.3612
L363	84.8388	86.1758	77.1047
MM.1S	100.27	99.7053	98.1526
RPMI-8226	89.1308	93.8782	90.4374
U266	98.8048	98.5587	101.087
KMS21BM	98.7548	100.279	68.0144
KMS12PE	25.9883	23.9881	24.3843
KMS12BM	32.77	41.8605	38.5007
KARPAS-620	22.3258	28.843	2.22592
OCI-MY5	11.9926	10.7834	11.718
H1112	4.69496	8.17849	3.00546
KMS27	18.5386	21.4989	4.53152
Figure 1b
Basal Respiration
KMS11	KMS18	JJN3	L363	U266	KMS21BM	KMS12PE	KMS12BM	KARPAS-620	OCI-MY5	H1112	KMS27
107.028	92.2216	83.9252	123.053	74.8644	168.379	24.0434	35.8367	21.1647	12.3521	32.2958	26.0779
99.9886	93.3401	82.1852	106.57	71.1698	125.064	21.3552	35.4387	18.1408	33.9554	30.5486	52.0651
93.3734	91.0611	75.875	95.8363	68.3747	144.68	14.0521	36.5305	16.6165	25.4517	33.447	26.3826
103.738	91.9624	76.7567	116.776	73.5462	127.973	20.8997	38.7149	16.7715	29.3059	30.5853	24.2106
101.599	91.1254	86.6613	104.875	62.0988	139.572	39.3513	39.1289	14.6593	21.9486	32.1852	20.4635
96.6393	89.4633	86.5783	101.382	70.0354	119.161	20.2331	49.8967	31.3024	28.7393	34.6549	21.7211
		85.0358		57.4814	123.748
		82.9145		52.3112
		86.8292
		84.9276
		80.2849
Figure 1c
Coupled Respiration
KMS11	KMS18	JJN3	L363	U266	KMS21BM	KMS12PE	KMS12BM	KARPAS-620	OCI-MY5	H1112	KMS27
77.1976	71.207	61.7315	99.4951	70.614	125.065	14.6492	25.9847	12.7715	8.8459	24.8164	17.9991
70.1578	72.3255	59.9916	83.0116	69.0242	95.7706	11.9611	25.5867	1.59667	30.4492	23.0692	43.9863
63.5427	70.0466	53.6813	72.2783	63.9997	113.524	4.65801	26.6785	0.0723635	21.9454	25.9677	18.3038
73.9073	70.9479	54.563	93.2185	67.6207	90.7057	11.5056	28.8629	0.227335	25.7996	23.1059	16.1318
71.768	70.1108	64.4676	81.3169	58.4278	107.854	29.9571	29.2769	14.7583	18.4423	24.7059	12.3847
66.8085	68.4487	64.3847	77.8236	66.4547	96.7637	10.839	40.0447		25.233	27.1755	13.6423
		62.8422		52.9378	100.569
		60.7209		52.3426
		64.6355
		62.7339
		58.0912
Figure 1d
Maximal Respiration
KMS11	KMS18	JJN3	L363	U266	KMS21BM	KMS12PE	KMS12BM	KARPAS-620	OCI-MY5	H1112	KMS27
327.689	245.601	159.341	377.822	115.197	272.866	38.0616	43.7288	44.31	43.4993	42.1867	18.8062
325.684	259.251	143.423	342.446	121.951	266.025	26.5621	43.8532	41.4021	58.8753	44.0799	37.224
301.158	245.698	151.599	330.872	87.9535	275.21	21.6411	55.6936	42.0285	62.073	36.023	17.0285
316.292	250.058	141.722	354.977	137.878	205.179	26.8353	42.4633	42.8051	46.5001	42.2579	18.4846
336.73	242.332	167.897	345.344	93.3601	256.077	46.196	58.2278	43.1058	49.3423	44.1763	16.7641
338.57	241.784	162.391	313.276	82.6988	231.122	30.2009	54.5037	56.7261	68.7982	41.9403	17.3229
		155.828		72.8295	286.319
		154.354		98.1498
		159.341
		148.553
		141.316
Figure 1e
Spare Respiratory Capacity
KMS11	KMS18	JJN3	L363	U266	KMS21BM	KMS12PE	KMS12BM	KARPAS-620	OCI-MY5	H1112	KMS27
220.661	153.38	75.4156	254.769	40.3324	104.487	14.0182	7.89204	23.1453	31.1471	9.89096	-7.27165
225.696	165.911	61.2373	235.876	50.7808	140.961	5.20687	8.41452	23.2613	24.9199	13.5313	-14.8412
207.784	154.637	75.724	235.035	19.5788	130.53	7.58901	19.1631	25.412	36.6214	2.57597	-9.35412
212.554	158.095	64.9656	238.2	64.3315	77.2056	5.93563	3.74842	26.0337	17.1943	11.6727	-5.726
235.131	151.206	81.2353	240.469	31.2613	116.505	6.84474	19.0989	28.4464	27.3937	11.9911	-3.69941
241.931	152.321	75.8126	211.894	12.6635	111.96	9.96779	4.60697	25.4237	40.0589	7.28546	-4.39824
		70.7924		15.3481	162.571
		71.4397		45.8386
		72.5122
		63.6255
		61.0311

## Sheet: Fig2
Figure 2a
	Complex I Activity (nmol/min/ml)
	I	II Repeat	III Repeat
KMS11	0.104553	0.158301	0.138996
KMS18	0.07722	0.088803	0.092664
JJN3	0.088803	0.111969	0.111969
L363	0.166749	0.189189	0.223938
MM1S	0.088803	0.092664	0.088803
RPMI-8226	0.0627378	0.073359	0.088803
U266	0.0539336	0.108108	0.104247
KMS21BM	0.104247	0.088803	0.100386
KMS12PE	0.0273136	0.015444	0.019305
KMS12BM	0.069498	0.050193	0.050193
KARPAS620	0.0433954	0.046332	0.061776
OCIMY5	0.0423672	0.042471	0.088803
H1112	0.084942	0.100386	0.088803
KMS27	0.03861	0.003861	0.03861
Figure 2b
	SDH Activity (nmol/min/ml)
	I	II Repeat	III Repeat
KMS11	3.5	3.84615	4.3
KMS18	3.36923	4.04615	4.00769
JJN3	2.90769	2.91538	2.53846
L363	2.95385	3.87692	3.59231
MM1S	3.24615	4.57692	3.85385
RPMI8226	2.73846	3	3.50769
U266	2.93077	2.8	3.23846
KMS21BM	2.76154	2.81539	3.13235
KMS12PE	0.530769	0.861538	0.707692
KMS12BM	0.892308	0.969231	0.915385
KARPAS620	1.05385	0.607692	1.13846
OCIMY5	1.11539	0.823077	1.01538
H1112	1.23846	1.46154	1.34615
KMS27	1.17692	0.853846	1.09231
Figure 2c
	SQR Activity (nmol/min/ml)
	I	II Repeat	III Repeat
KMS11	0.575916	0.507853	0.507463
KMS18	0.535545	0.60181	0.582435
JJN3	0.412938	0.373228	0.49522
L363	0.539267	0.571429	0.696681
MM1S	0.518325	0.46	0.495613
RPMI8226	0.62261	0.58311	0.5218
U266	0.513944	0.478927	0.416921
KMS21BM	0.63171	0.49598	0.57329
KMS12PE	0.0617801	0.0997151	0.099723
KMS12BM	0.0392749	0.0821114	0.0563216
KARPAS620	0.127148	0.119601	0.112565
OCIMY5	0.059731	0.0778816	0.095288
H1112	0.05629	0.04688	0.05124
KMS27	0.0442804	0.0569395	0.041823
Figure 2d
	CS Activity (nmol/min/ml)
	I	II Repeat	III Repeat
KMS11	3.13971	2.73529	3.16176
KMS18	2.93382	3.49265	3.43382
JJN3	3.05882	2.625	2.86029
L363	3.03676	2.48529	2.91176
MM1S	1.81618	1.70588	1.10294
RPMI8226	4.46324	3.41176	4.08824
U266	2.64706	3.16176	2.91176
KMS21BM	2.94853	3.31618	3.16912
KMS12PE	2.90441	2.82353	2.76471
KMS12BM	3.17647	2.96324	2.96324
KARPAS620	2.22794	3.81618	3.26471
OCIMY5	3.27941	2.44118	2.33824
H1112	2.55882	2.52206	2.44853
KMS27	2.91912	2.22059	2.36765

## Sheet: Fig3
Figure 3a
	L363	% Live normalized to vehicle control
	Control				3NPA 1000mM				TTFA 100mM
Ven (µM)	I	II Repeat	III Repeat		I	II Repeat	III Repeat		I	II Repeat	III Repeat
0	100	100	100		98.2764	96.7308	98.8997		98.5146	96.1782	98.8539
0.0625	98.061	97.8013	100.275		92.6295	91.3204	93.7192		72.117	65.2469	75.8395
0.125	96.6663	96.7653	97.1003		90.0782	89.8699	91.5186		62.2406	54.5643	67.3009
0.25	97.1879	95.6026	98.8539		89.9082	88.2929	90.682		58.8502	49.8791	62.1776
0.5	96.3941	93.5075	95.6447		88.4114	85.5646	88.8825		50.8221	42.1204	56.5616
1	95.3963	95.3954	97.341		87.3002	84.943	88.9857		46.3204	37.136	50.0745
2	94.818	94.6472	96.1261		83.5015	80.8449	84.8596		32.3506	22.2401	35.8625
3	93.0264	91.2513	95.0487		82.0274	79.383	84.3553		27.282	16.611	30.682
Figure 3b
	JJN3	% Live normalized to vehicle control
	Control							3NPA 1000mM							TTFA 100mM
Ven (µM)	I	II Repeat	III Repeat	IV Repeat	V Repeat	VI Repeat		I	II Repeat	III Repeat	IV Repeat	V Repeat	VI Repeat		I	II Repeat	III Repeat	IV Repeat	V Repeat
0	100	100	100	100	100	100		85.3727	86.1972	89.357	83.3244	90.7783	94.3405		82.6533	82.8923	88.9812	94.1842	95.2994
0.0625	95.7454	97.2022	99.0019	104.906	101.967	94.9485		81.2753	82.8398	82.5093	77.7882	81.655	83.2554		71.3686	69.1504	72.3458	72.0521	68.5454
0.125	95.6444	97.2954	96.3672	99.2493	96.8892	92.8672		77.6493	78.1301	83.1941	77.6542	80.9787	81.3845		65.5631	59.6448	62.252	62.105	59.5767
0.25	94.881	95.9431	97.7484	101.689	98.709	95.2994		77.7952	77.3374	81.7433	74.9866	78.6549	81.326		64.9219	53.5167	52.2386	52.4776	51.1693
0.5	93.2757	95.4302	91.1096	93.3914	91.2947	88.108		71.3404	72.1497	78.1453	69.4638	73.2202	75.0819		51.9119	46.3208	45.4021	46.0839	47.6029
1	92.4225	93.2852	90.5989	93.5389	92.2292	90.283		72.0251	72.8375	77.3213	70.1475	74.9908	78.1221		48.9158	46.0538	43.2037	44.9158	46.3868
2	91.6592	92.2826	89.7516	91.4879	90.3234	86.3775		82.5662	84.1805	77.0079	60.8177	69.052	78.2039		42.7955	39.1249	35.4826	37.6122	40.3414
3	88.819	87.8643	86.3626	84.9866	85.4789	84.682		89.1895	88.3539	75.3714	70.8043	74.5481	74.9883		40.8837	32.6253	26.3003	28.1938	34.1908
Figure 3c
	MM.1S	% Live normalized to vehicle control
	Control				3NPA 1000mM				TTFA 100mM
Ven (µM)	I	II Repeat	III Repeat		I	II Repeat	III Repeat		I	II Repeat	III Repeat
0	100	100	100		96.9185	98.7543	96.7134		100.5	100.188	98.2265
0.0625	98.4533	99.7885	98.3133		97.5729	97.8376	95.5724		84.0928	87.2958	84.7327
0.125	98.251	99.2831	99.2186		94.1582	95.4519	93.588		77.787	80.0329	76.3487
0.25	96.4426	97.3087	95.7088		94.301	95.3109	94.4313		72.8614	77.988	73.4714
0.5	96.276	97.8376	97.5815		92.7305	94.5234	92.6206		65.58	70.5606	64.5541
1	95.2885	97.9433	96.5397		94.7531	96.5096	93.2531		61.9512	68.6215	62.2721
2	95.9191	97.3087	96.2917		92.088	93.0544	92.9927		51.2433	59.0904	51.1348
3	95.3004	96.8504	95.5352		87.2219	89.6698	86.5559		49.3516	57.1395	48.8528
Figure 3d
	RPMI-8226		% Live normalized to vehicle control
	Control					3NPA 250mM					TTFA 100mM
Ven (µM)	I	II Repeat	III Repeat	IV Repeat		I	II Repeat	III Repeat	IV Repeat		I	II Repeat	III Repeat	IV Repeat
0	100	100	100	100		91.4807	86.9839	88.2853	88.6103		96.7711	97.8122	94.7546	101.097
0.0625	97.4621	96.4286	98.6479	100.735		71.3684	73.2558	72.5376	72.5443		42.3868	40.9521	62.991	41.3282
0.125	96.3653	96.8201	97.5172	97.24		61.5865	63.9416	65.672	65.0476		33.6815	41.106	51.0549	39.9301
0.25	95.8679	95.5624	96.4098	99.3733		53.3988	54.3901	57.5125	59.2383		21.1459	32.113	64.1916	31.9754
0.5	95.0006	92.9639	95.3957	94.4317		42.9665	43.0351	45.3666	49.6324		23.1086	28.3971	53.5027	29.0828
1	93.0111	93.0589	94.7197	93.9496		36.2326	35.7855	41.1703	36.8687		18.5185	29.9802	49.9475	29.3118
2	89.8355	89.6773	90.6982	85.3079		31.3353	32.6768	34.8526	28.673		18.1386	18.8105	30.5047	15.0416
3	92.3224	90.5672	91.8988	83.5603		24.1551	29.9952	34.363	28.7092		15.0681	25.1319	30.8194	24.2136
Figure 3e
	KMS18		% Live normalized to vehicle control
	Control				3NPA 1000mM				TTFA 100mM
Ven (µM)	I	II Repeat	III Repeat		I	II Repeat	III Repeat		I	II Repeat	III Repeat
0	100	100	100		99.6929	96.2516	97.7912		99.5189	98.5797	98.7363
0.0625	99.6213	99.8078	100.223		98.485	96.7856	97.4727		66.3732	62.3024	62.3341
0.125	99.2835	97.4904	98.7894		97.7173	95.2478	96.7399		51.1107	38.8296	47.0426
0.25	99.3551	98.7078	99.3841		96.5606	91.6595	93.6392		42.4506	32.3366	38.2818
0.5	98.096	96.1021	97.0904		94.6156	88.4344	89.4871		36.0835	27.4562	33.4926
1	97.6866	95.1516	96.4851		92.2305	87.3345	88.8924		25.1203	17.1294	22.0134
2	96.7346	95.3012	95.6886		88.7911	83.3511	85.5156		23.0935	16.2751	22.608
3	97.3692	93.7847	95.5506		89.2108	81.6425	84.4112		23.8612	16.0188	20.9515
Figure 3f
	KMS11		% Live normalized to vehicle control
	Control				3NPA 1000mM				TTFA 100mM
Ven (µM)	I	II Repeat	III Repeat		I	II Repeat	III Repeat		I	II Repeat	III Repeat	IV Repeat
0	100	100	100		97.6079	98.0158	93.9279		100.38	92.5784	91.5036	90.5826
0.0625	99.0946	99.2765	99.8999		90.1073	92.0631	92.5156		61.4912	60.524	60.8652	67.9564
0.125	99.2734	99.3423	98.1205		91.4375	92.4359	92.004		51.4196	50.592	53.0249	60.9295
0.25	97.5408	98.2241	98.6099		88.0505	88.8621	89.0681		45.6293	43.3567	43.9947	60.5737
0.5	98.5133	97.7856	98.4208		81.6119	83.5562	85.0311		37.9835	36.56	40.5916	45.8862
1	97.8761	97.2484	99.1882		83.9593	84.7621	84.9088		32.3385	32.0105	34.4973	40.1268
2	97.3843	97.1059	98.4097		82.0478	82.9862	81.6059		17.125	16.5205	19.3172
3	95.6405	96.3605	97.5867		78.7167	79.6536	80.3603		16.879	15.1831	18.9947
Figure 3g
	U266		% Live normalized to vehicle control
	Control				3NPA 1000mM				TTFA 100mM
Ven (µM)	I	II Repeat	III Repeat		I	II Repeat	III Repeat		I	II Repeat	III Repeat
0	100	100	100		88.9493	91.9296	98.0784		97.9475	95.8338	100.439
0.0625	98.233	98.5406	97.2788		83.7162	88.9984	83.6214		89.4658	90.4453	85.285
0.125	95.732	97.3057	94.5834		86.2172	88.8487	83.5053		89.9008	91.7301	85.8654
0.25	94.3047	95.6343	94.8414		82.1802	87.1398	81.5192		86.1356	89.0607	82.3317
0.5	93.761	97.0313	93.8741		81.1744	83.8718	77.7405		85.5648	89.3975	81.8416
1	94.6853	96.4825	95.3056		76.7025	81.6515	76.1671		84.2871	86.7781	80.8099
2	93.6115	94.0501	91.9783		79.5841	85.5058	79.804		83.5531	85.431	80.6423
3	93.3261	93.1396	91.398		79.353	83.9341	76.8507		82.4657	86.4288	78.6691
Figure 3h
	KMS21BM		% Live normalized to vehicle control
	Control				3NPA 1000mM				TTFA 100mM
Ven (µM)	I	II Repeat	III Repeat		I	II Repeat	III Repeat		I	II Repeat	III Repeat
0	100	100	100		98.6038	99.1298	95.9032		101.739	101.753	100.059
0.0625	99.5468	98.185	99.7166		95.9584	95.91	94.0732		100.453	99.0925	97.8985
0.125	101.519	99.9876	101.074		91.6105	91.5465	91.4286		99.7061	100.025	98.6895
0.25	99.8653	99.7265	98.4888		93.962	94.1198	92.8689		100.135	101.044	99.2208
0.5	98.9222	98.7568	96.8595		91.6105	91.3725	90.5785		100.184	99.6395	98.7839
1	97.4893	97.7747	96.0567		89.8959	89.3834	87.8158		100.025	100.199	97.7804
2	97.8077	98.0109	95.242		87.8261	86.5117	86.0212		97.6607	97.3148	96.5761
3	98.2119	98.4336	96.0921		85.3276	84.4232	84.3565		96.5585	97.0164	95.1594
Figure 3i
	KMS11 SQR Activity (nmol/min/ml)
	SQR
	I	II Repeat	III Repeat
KMS11	0.78534	0.842105	0.575916
KMS11 TTFA	0.178947	0.112565	0.121466
Figure 3j
	KMS11 SDH Activity (nmol/min/ml)
	SDH
	I	II Repeat	III Repeat
KMS11	2.57692	2.28462	3.43846
KMS11 TTFA	2.30769	2.53846	3.40769
Figure 3k
	KMS11 CS Activity (nmol/min/ml)
	CS
	I	II Repeat	III Repeat
KMS11	2.55147	3.36029	3.52973
KMS11 TTFA	2.23529	3.14706	3.36029

## Sheet: Fig4
Figure 4a
	SQR Activity nmol/min/ml
	I	II Repeat	III Repeat	IV Repeat
KMS11 SDHC-WT	1.3822	1.52356	1.28272	1.02632
KMS11 SDHC-R72C	0.884817	0.931937	0.602094	0.178947
L363 SDHC-WT	1.53927	1.43456	1.37696
L363 SDHC-R72C	0.539267	0.39267	0.293194
Figure 4b
	SDH Activity nmol/min/ml
	I	II Repeat	III Repeat	IV Repeat
KMS11 SDHC-WT	2.34615	2.92308	3.55385	3.06923
KMS11 SDHC-R72C	2.21538	3.43846	3.29231	2.9
L363 SDHC-WT	2.53846	2.83846	3.40769
L363 SDHC-R72C	2.52308	2.85385	3.72308
Figure 4c
	CS Activity nmol/min/ml
	I	II Repeat	III Repeat	IV Repeat
KMS11 SDHC-WT	1.81618	1.88235	1.70588	1.80147
KMS11 SDHC-R72C	1.92647	1.97794	1.74265	1.75
L363 SDHC-WT	1.625	1.77206	1.75	1.65441
L363 SDHC-R72C	1.63971	1.91912	1.71323	1.68382
Figure 4d
Cell Viability Assay	% Live normalized to vehicle control
	Control					ABT-199 0.5mM
	I	II Repeat	III Repeat	IV Repeat		I	II Repeat	III Repeat	IV Repeat
KMS11 Control	100	100	100	100		98.4342	90.7272	90.7272	83.8492
KMS11-PLVX-SDHCWT	100	105.192	98.231	100		91.6856	85.9406	87.4882	90.2572
KMS11-PLVX-SDHCR72C	100	99.1766	93.7796	100		59.8616	33.7149	35.9512	17.9182
L363 Control	100	100	100	100		90.8335	98.9718	99.8281	99.9275
L363-PLVX-SDHCWT	101.452	99.9688	100.397	100.559		88.517	99.5845	86.8299	99.9689
L363-PLVX-SDHCR72C	99.2685	99.3249	98.2383	99.2754		33.0636	32.2809	29.7132	39.5445
Figure 4e
SRC
KMS11 SDHC-WT	KMS11 SDHC-R72C	L363 SDHC-WT	L363 SDHC-R72C
110.074	21.7786	131.471	76.2664
131.311	29.6678	173.587	9.79042
237.506	109.833	155.621	-19.552
133.167	1.66523	164.863	-13.3208
145.426		130.361	139.104
239.62		232.775	-11.115

## Sheet: Fig 5 
Figure 5c
		JJN3 CELLS		% Live normalized to vehicle control
	Control siRNA				ATF4si
	I	II Repeat	III Repeat		I	II Repeat	III Repeat
C	100	100	100		101.634	110.238	97.1753
Ven	87.9921	89.2748	93.2305		112.008	112.431	97.1429
TTFA	96.063	93.114	96.039		99.3701	119.358	102.094
TTFA+Ven	51.2205	51.1071	53.8149		76.752	98.7203	92.3052
Figure 5d
		KMS11 CELLS		% Live normalized to vehicle control
	Control siRNA				ATF4si
	I	II Repeat	III Repeat		I	II Repeat	III Repeat
C	100	100	100		96.7714	97.8625	96.9154
Ven	88.5791	85.936	87.0016		79.3344	83.6215	82.1929
TTFA	90.6557	90.0885	89.8168		85.4075	85.228	84.604
TTFA+Ven	51.9272	40.6671	37.8772		77.0019	76.0381	71.444
Figure 5f
	% Live normalized to vehicle control
		I	II Repeat	III Repeat
KMS11 CRISPR Ctrl	No drug	100	100	100
	Ven 0.5mM	90.2826	90.1534	91.3923
	TTFA 100mM	96.3261	95.2202	97.4177
	TTFA+Ven	46.7391	24.6385	38.6271
KMS11 BIMKO	No drug	104.266	105.918	105.697
	Ven 0.5mM	101.601	104.794	103.413
	TTFA 100mM	100.43	104.244	103.834
	TTFA+Ven	92.9621	95.7317	95.649
Figure 5g
	% Live normalized to vehicle control
		I	II Repeat	III Repeat
L363 CRISPR Ctrl	No drug	100	100	100
	Ven 0.5mM	94.1892	96.1782	98.061
	TTFA 100mM	100.056	97.8013	98.5146
	TTFA+Ven	8.96147	42.1204	50.8221
L363 BIMKO	No drug	100	98.5924	92.2501
	Ven 0.5mM	97.7624	96	89.9917
	TTFA 100mM	91.4901	93.0323	81.4097
	TTFA+Ven	58.1528	84.5982	76.4769
Figure 5m
	% Live normalized to vehicle control
		I	II Repeat	III Repeat
KMS18 CRISPR Ctrl	No drug	100	100	100
	Ven 0.5mM	89.3244	88.6799	90.7534
	TTFA 100mM	105.624	107.223	108.88
	TTFA+Ven	46.0264	50.9463	49.0949
KMS18 NOXAKO	No drug	105.04	104.23	102.752
	Ven 0.5mM	102.288	103.229	101.275
	TTFA 100mM	109.71	108.102	108.936
	TTFA+Ven	86.3219	82.2471	84.082
Figure 5o
	% Live normalized to vehicle control
		I	II Repeat	III Repeat
RPMI8226 CRISPR Ctrl	No drug	100	100	100
	Ven 0.5mM	44.9248	64.6991	67.3724
	TTFA 100mM	106.579	99.4616	97.0132
	TTFA+Ven	27.0363	29.0136	26.276
RPMI8226 CRISPR NOXAKO	No drug	100	100	100
	Ven 0.5mM	81.0606	83.6692	85.8761
	TTFA 100mM	100.149	107.271	104.755
	TTFA+Ven	73.1737	73.4818	72.773

## Sheet: Fig6
Figure 6a
	% AnnevinV positive
PS-ID	0.1uM Ven	TTFA (100uM)	TTFA+0.1 Ven
PS10001563	64.2929	0	81.2638
PS10001565	24.6546	2.13543	38.198
PS10001570	14.6861	0	28.5401
PS10001551-2	16.8449	11.8085	50.9221
PS10001581	1.1503	0.086815	7.99783
PS10001556	3.18977	7.55047	24.5087
PS10001591	89.4429	16.9199	93.0269
PS10001406-2	2.56495	0.418318	7.70586
PS10001619	29.9047	21.6421	54.9928
PS10001620	78.3314	32.4739	91.4542
PS10001625	0.107538	3.62405	10.2592
PS10001618	14.3587	8.75155	24.4114
PS10001638	21.4188	34.7301	93.3273
PS10001622	10.2761	20.2006	42.6283
PS10001643	37.0885	52.3827	70.4813
PS10001646	0.107538	3.62405	10.2592
PS10001647	2.6869	0	0
PS10001650	0	0	1.14371
PS10001572	0	1.62107	2.47664
PS10001651	13.6918	55.46	74.8268
PS10001653	17.0788	5.64446	33.6631
PS10001589	0.308445	1.86131	4.95639
PS10001658	12.0014	16.0714	54.6498
PS10001633	30.71	5.00112	92.2751
PS10001664	42.4534	8.51874	71.7579
PS10001395-2	0	8.1115	26.0488
PS10001667	43.3795	0	44.8421
PS10001666	0	0	5.16197
PS10001575	0	0	53.1336
PS10001674	37.7364	34.5068	42.3916
PS10001677	44.0814	19.3182	74.6686
PS10001678	34.8024	5.79594	44.9252
PS10001636	6.53625	0.437284	20.0115
PS10001681	13.2306	5.56146	41.0733
PS10001683	14.2234	1.00817	61.6076
PS10001686	18.2835	0	9.39248
PS10001684	0	0	0
PS10001695	14.4655	0	1.72057
PS10001699	0	0	2.3156
PS10001555	8.28105	14.5295	19.5734
PS10001702	3.70886	16.962	28.0506
PS10001690-2	24.1549	6.80977	36.5408
PS10001669	2.35982	1.47228	0
PS10001725	46.9959	37.3316	89.0528
PS10001482	26.7664	0	38.745
PS10001661-2	4.12234	19.1869	45.0798
PS10001731 OUTSIDE	44.8094	4.11418	68.3464
PS10001732	4.05538	5.81737	26.346
PS10001194	33.1701	0	70.869
PS10001750	79.4623	1	91.6355

## Sheet: Fig7
Figure 7a
	L363				KMS11					KMS21BM
	% Live normalized to vehicle control				% Live normalized to vehicle control					% Live normalized to vehicle control
IACS-010759 concentration (n	(-) Ven	(+) 0.5Ven		IACS-010759 concentration (n	(-) Ven	(+) 0.5Ven			IACS-010759 concentration (n	(-) Ven	(+) 0.5Ven
0	100	95.9144		0	100	89.6663			0	100	89.1746
20	96.7935	61.4398		20	98.4672	51.585			25	87.0296	48.5324
40	91.7666	40.1634		40	95.0886	31.5746			50	75.5645	34.4957
60	84.1539	31.2474		60	90.1668	25.2033			100	45.3964	20.8103
80	78.5685	28.5788		80	83.6288	20.6465
100	67.0976	29.2718		100	66.6423	20.5631
Figure 7c
L363		% Live normalized to vehicle control
	I		II		III
	C	IACS 25nM	C	IACS 25nM	C	IACS 25nM
No Ven	100	91.5638	100	95.7601	100	97.5492
0.1uM Ven	93.8191	59.383	87.6794	57.9998	87.8009	61.1496
0.5uM Ven	91.266	41.5106	82.3713	42.3023	82.6135	39.9824
1uM Ven	87.2872	34.1702	74.7114	37.1669	80.2726	37.8613
KMS11		% Live normalized to vehicle control
	I		II		III
	C	IACS 25nM	C	IACS 25nM	C	IACS 25nM
No Ven	100	93.3813	100	92.5663	100	88.7091
0.1uM Ven	96.2931	59.6755	83.824	52.6791	83.4738	48.5451
0.5uM Ven	93.7574	49.1565	76.6272	34.3824	78.699	34.0748
1uM Ven	93.7359	43.9454	74.5854	27.3548	75.2837	28.3227
KMS21BM		% Live normalized to vehicle control
	I		II		III
	C	IACS 25nM	C	IACS 25nM	C	IACS 25nM
No Ven	100	73.9762	100	74.7824	100	76.2805
0.1uM Ven	92.5074	49.714	96.7934	51.5575	95.3595	54.1236
0.5uM Ven	92.3473	44.7152	91.2506	48.6945	94.7133	40.1433
1uM Ven	85.5639	37.8403	89.9221	45.2932	91.5414	43.0334
Figure 7d
	IC50 (µM)
	Ven only	Ven + IACS 25nM	Ven + Dex 0.5µM	Ven + Dex 0.5µM + IACS 25nM
PS10001818	21.48	0.6104
PS10001243	N.D.	N.D.
PS10001582	0.009957	0.000209
PS10001824	0.1553	0.1392
PS10001822	3.318	0.3357	N.D.	N.D.
PS10001834	0.03992	0.02831	0.007653	0.002982
PS10001835	5.833	2.587	0.3522	0.1165
PS10001837	1.145	1.111	2.901	0.003836
PS10001832	2.018	0.01732	0.2591	0.000301

## Sheet: FigS1
Supplementary Figure 1a
Cell Viability Assay			% Live normalized to vehicle control
	KMS11				L363				MM.1S				KARPAS620				KMS12PE				OCIMY5
	I	II Repeat	III Repeat		I	II Repeat	III Repeat		I	II Repeat	III Repeat		I	II Repeat	III Repeat		I	II Repeat	III Repeat		I	II Repeat	III Repeat
C	100	100	100		100	100	100		100	100	100		100	100	100		100	100	100		100	100	100
BZ 1nM	100.132	100.332	100.523		99.1023	98.3395	99.1596		97.3277	98.3254	96.8507		100.799	102.555	98.6904		100.883	101.369	99.5458		104.768	108.538	101.797
BZ 2nM	100.066	100.011	100.367		99.2884	97.7605	98.9163		100.82	101.455	100.287		100.361	99.625	95.4369		100.078	99.2265	100.349		103.69	112.41	107.923
BZ 3nM	101.431	100.31	101.502		99.8467	98.9294	100.221		101.278	102.726	100.383		105.706	108.46	102.926		101.409	102.154	98.3927		70.404	74.2644	71.3892
BZ 4nM	100.066	100.399	100.556		98.938	98.4378	99.7346		97.2808	99.181	95.4377		99.981	99.9297	101.719		99.7541	101.63	101.829		42.9258	53.8497	53.0762
BZ 5nM	97.689	98.7586	99.4992		96.1244	95.6959	96.5277		85.654	85.9064	85.5826		103.556	109.421	111.377		100.089	100.797	100.978		35.8581	37.4752	39.617
Supplementary Figure 1b
Cell Viability Assay			% Live normalized to vehicle control
	KMS11				L363				MM.1S				KARPAS620				KMS12PE				OCIMY5
	I	II Repeat	III Repeat		I	II Repeat	III Repeat		I	II Repeat	III Repeat		I	II Repeat	III Repeat		I	II Repeat	III Repeat		I	II Repeat	III Repeat
C	100	100	100		100	100	100		100	100	100		100	100	100		100	100	100		100	100	100
MEL 1.25mM	94.5946	93.6663	93.3466		94.1318	93.5484	91.76		92.8386	91.2462	90.9274		112.786	119.054	113.098		98.2364	96.1099	105.254		105.57	110.99	110.752
MEL 2.5mM	93.2268	94.6518	93.645		88.0994	87.4945	87.9561		85.0059	83.7716	82.7761		112.29	119.031	118.749		94.8695	93.8974	102.966		107.853	115.97	114.159
MEL 5mM	87.3837	88.6723	87.0027		69.4767	69.7746	67.772		80.5772	76.9367	79.6338		105.888	114.564	110.595		93.3578	89.9343	99.6229		101.719	104.501	108.061
MEL 10mM	11.0734	11.9367	12.1905		10.1817	12.1852	11.9108		30.9658	29.5309	32.8411		88.4908	95.5571	92.775		82.7531	78.8354	86.9784		45.6724	46.1963	54.9516
MEL 20mM	18.6672	18.2372	18.225		1.42325	1.65709	1.94078		6.97291	7.46269	7.99764		38.6242	38.3464	42.7649		22.3087	19.5113	25.0377		10.2609	10.9466	16.333

## Sheet: FigS3
Supplementary Figure 3a
	2DG Uptake		H3 CPM per ug protein
	KMS11	JJN3	L363	KMS12PE	KARPAS620	OCIMY5
I	11.7526	18.928	9.61849	23.4916	2.71138	13.3029
II Repeat	5.0712	26.3228	6.1768	20.6534	5.5139	4.96572
III Repeat	5.25902	39.266	6.03642	23.8115	3.73963	5.45215
Supplementary Figure 3b
	Glutamine uptake			H3 CPM per ug protein
	KMS11	JJN3	L363	KMS12PE	KARPAS620	OCIMY5
I	237.447	162.929	257.664	153.229	98.8264	178.865
II Repeat	222.335	273.898	208.737	145.608	99.2775	197.413
III Repeat	249.428	291.854	223.207	146.921	116.802	236.388
Supplementary Figure 3c
Proliferation assay
Days	L363 Cell number (x10 6 cells)				KMS12PE Cell number (x10 6 cells)				KMS27 Cell number (x10 6 cells)
	I	II Repeat	III Repeat		I	II Repeat	III Repeat		I	II Repeat	III Repeat
0	0.5	0.5	0.5		0.5	0.5	0.5		0.5	0.5	0.5
1	0.703	0.584	0.827		0.811	0.665	0.892		0.703	0.573	0.735
3	2.1	2.21	1.81		2.15	2.02	2.27		1.22	1.21	1.22
5	2.89	3.15	3.91		2.31	2.98	3.09		1.63	1.85	1.21

## Sheet: FigS4
Supplementary Figure 4
Nonyl Acridine Orange (NAO) Staining
	Median of NAO
	I	II Repeat	III Repeat
KMS11	1947.47	1955.56	1951
U266	3135.94	3129.49	3010.06
MM.1S	5190.33	5167.68	5267.56
L363	1808.44	1744.59	1824.61
JJN3	7064.33	6815.44	7348.5
OCI-MY5	1799.12	1897.64	1811.84
KMS12BM	3165.02	3499.58	3344.16
KARPAS-620	3611.02	3694.49	3598.25

[truncated: 10 more sheets: FigS5, FigS6, Fig S7, Fig S8, Fig S9, FigS10, Fig S11, Fig S12, Fig S13, Fig S14]
